# Supplementary material for: The fate of the duplicated androgen receptor in fishes: a late neofunctionalization event?
Source: BMC Evol Biol. 2008 Dec 18;8:336. doi: 10.1186/1471-2148-8-336 (PMC2637867; doi:10.1186/1471-2148-8-336)
Supplement: Additional file 6 — List of human substitutions in AR leading to AIS phenotypes and prostate cancer. List of substitutions in human AR leading to CAIS, PAIS, MAIS and prostate cancer phenotype, as referenced into Bruce Gottlieb's database (androgendb.mcgill.ca/AR23C.pdf) [75], and list of the AR-A and AR-B specific substitutions detailed in Additional file 1. [file 1471-2148-8-336-S6.xls]

## Sheet: AR23C_april08.csv
aa	domain	CAIS	PAIS	MAIS	PC	comments	1XNN.pdb	Hs	AR_B	AR_A	AR_A&B	comments
546	_							V
547	_		2	1				L			Fy
548	_							P
549	_			P1				I	_
550	_							D	G	E
551	_							Y	V	F
552	_							Y		F
553	DBD							F	L
554	DBD							P	S
555	DBD							P	DE
556	DBD							Q	R
557	DBD							K
558	DBD							T	V
559	DBD	1						C
560	DBD							L	Qm
561	DBD							I	V
562	DBD	1						C
563	DBD							G		SA
564	DBD							D
565	DBD							E	Dg
566	DBD							A
567	DBD							S
568	DBD		2a 2b					G
569	DBD							C
570	DBD							H
571	DBD	1a	4b	1b				Y
572	DBD							G
573	DBD	1						A
574	DBD							L	V
575	DBD				2			T
576	DBD	1a 1b 1c						C
577	DBD		1					G
578	DBD		1					S
579	DBD	1a 1b 1c						C
580	DBD				1			K
581	DBD	3a	1b					V
582	DBD		1a 1b					F
583	DBD							F
584	DBD							K
585	DBD	1						R
586	DBD				1			A
587	DBD				1			A
588	DBD							E	A
589	DBD							G
590	DBD							K
591	DBD							Q
592	DBD							K	N
593	DBD							Y	H
594	DBD							L
595	DBD							C
596	DBD		4					A
597	DBD		1a 1b 1c					S
598	DBD							R
599	DBD							N
600	DBD							D
601	DBD	1						C
602	DBD		1P					T
603	DBD							I
604	DBD		2					D
605	DBD							K
606	DBD							F			L
607	DBD		6	1				R
608	DBD		5					R
609	DBD							K
610	DBD	1a	1b					N
611	DBD	1						C
612	DBD							P	A
613	DBD							S
614	DBD	1						C
615	DBD	1a 9b 1cP	1b 1cP	1b				R
616	DBD	2a	1b					L
617	DBD		2P					R				K associated
618	DBD							K				R only in AR-B
619	DBD				2			C
620	DBD							Y
621	DBD							E	Ma
622	DBD							A	S
623	DBD							G
624	DBD							M
625	DBD							T	S
626	DBD							L
627	DBD							G	KE
628	DBD							A	G
629	DBD		1a		1b			R
630	DBD				1			K	R
631	DBD							L
632	DBD							K
633	DBD							K	G
634	DBD							L	ATvmns	I
635	DBD							G
636	DBD							N			Q
637	DBD							L
638	DBD							K	R s
639	_							L
640	_							Q	Gavl	P
641	_							E
642	_							E
643	_							G
644	_							E
645	_	3a	1a	1a				A
646	_							S
647	_				1			S
648	_							T
649	_							T
650	_			1				S
651	_							P
652	_							T
653	_		1					E
654	_							E
655	_							T
656	_							T
657	_							Q
658	_							K
659	_							L
660	_							T
661	_							V
662	_							S
663	LBD							H
664	LBD		1					I
665	LBD							E
666	LBD							G
667	LBD							Y
668	LBD							E			H(RS)(Hq)
669	LBD							C			Sta
670	LBD				1			Q	Cfr
671	LBD		1					P			nonP
672	LBD				1		ILE	I	S
673	LBD						PHE	F	L
674	LBD						LEU	L
675	LBD						ASN	N	ST
676	LBD						VAL	V
677	LBD	1					LEU	L
678	LBD						GLU	E
679	LBD						ALA	A
680	LBD	1					ILE	I
681	LBD	2					GLU	E
682	LBD	1a	1b				PRO	P
683	LBD				1		GLY	G	AT
684	LBD	1					VAL	V
685	LBD						VAL	V
686	LBD		1				CYS	C			N
687	LBD		1				ALA	A
688	LBD	1					GLY	G
689	LBD	1P				generates a Pro	HIS	H
690	LBD	1					ASP	D
691	LBD						ASN	N			nonN
692	LBD						ASN	N			nonN
693	LBD						GLN	Q
694	LBD						PRO	P
695	LBD	1a 1b 1c	1a	1a			ASP	D
696	LBD						SER	S
697	LBD						PHE	F	Ps	A
698	LBD						ALA	A
699	LBD						ALA	A
700	LBD	1					LEU	L
701	LBD	1a	1b		3c		LEU	L
702	LBD	1					SER	S
703	LBD	1a	3a				SER	S
704	LBD						LEU	L
705	LBD	1a 5b 2c	1b				ASN	N
706	LBD						GLU	E
707	LBD	1					LEU	L
708	LBD		1a 2b				GLY	G
709	LBD		1a		1b		GLU	E
710	LBD	2					ARG	R
711	LBD		2			PC on silent subst	GLN	Q
712	LBD		4				LEU	L
713	LBD						VAL	V
714	LBD						HIS	H	TSe	K
715	LBD				2		VAL	V
716	LBD						VAL	V
717	LBD						LYS	K	Rh
718	LBD		1				TRP	W
719	LBD						ALA	A
720	LBD				1		LYS	K
721	LBD				1		ALA	A		G
722	LBD				1		LEU	L	I
723	LBD	1a	1b				PRO	P
724	LBD	1a 1b 1c 1d					GLY	G
725	LBD		2				PHE	F
726	LBD				3		ARG	R
727	LBD			1			ASN	N	De
728	LBD		1				LEU	L
729	LBD						HIS	H
730	LBD				3		VAL	V
731	LBD						ASP	D
732	LBD	3a 3b				PC on silent subst	ASP	D
733	LBD		1				GLN	Q
734	LBD						MET	M
735	LBD						ALA	A
736	LBD						VAL	V
737	LBD	1a	1b				ILE	I
738	LBD						GLN	Q
739	LBD	1					TYR	Y	L	HQ
740	LBD		1				SER	S
741	LBD	1a 1b	1c		2c		TRP	W
742	LBD		3a 1b				MET	M
743	LBD	1a 1b 2c	2b				GLY	G
744	LBD	1a			1a		LEU	L
745	LBD	1a 1b	1a				MET	M
746	LBD		2				VAL	V
747	LBD			1a	1b		PHE	F
748	LBD		1a		2b 1c		ALA	A
749	LBD	5a	1a		2b		MET	M
750	LBD	2a			1b		GLY	G
751	LBD	2					TRP	W
752	LBD	6					ARG	R
753	LBD						SER	S
754	LBD	2a	4b		1b		PHE	F
755	LBD				1		THR	T		K
756	LBD		1a	1a	1b		ASN	N	L
757	LBD				1a 1b 1c		VAL	V	T
758	LBD		1				ASN	N
759	LBD	1a			1bP	generates a Pro	SER	S
760	LBD						ARG	R	S
761	LBD		1				MET	M
762	LBD	2					LEU	L
763	LBD	1a	6b		1b		TYR	Y
764	LBD	3					PHE	F
765	LBD	11a 1b	1a 1c				ALA	A
766	LBD	P2a P3b	P1a			loss of a Pro	PRO	P
767	LBD	2					ASP	D
768	LBD	1a 1b	1c				LEU	L
769	LBD						VAL	V
770	LBD						PHE	F
771	LBD		2				ASN	N
772	LBD		1a 1b				GLU	E
773	LBD						TYR	Y		HR
774	LBD	11a 8b	1b				ARG	R
775	LBD						MET	M
776	LBD						HIS	H
777	LBD						LYS	K			VILma
778	LBD						SER	S
779	LBD	7					ARG	R
780	LBD	4	4	1			MET	M
781	LBD						TYR	Y
782	LBD				1		SER	S			E
783	LBD						GLN	Q			H
784	LBD	1					CYS	C
785	LBD						VAL	V
786	LBD						ARG	R
787	LBD	2					MET	M
788	LBD		1	1			ARG	R
789	LBD						HIS	H	Ln
790	LBD			1			LEU	L
791	LBD						SER	S
792	LBD						GLN	Q
793	LBD			1			GLU	E	R
794	LBD	2					PHE	F
795	LBD						GLY	G	Chay
796	LBD						TRP	W			LM(rk)
797	LBD						LEU	L
798	LBD		1	3	2		GLN	Q	KE
799	LBD				1		ILE	I
800	LBD		1				THR	T
801	LBD						PRO	P
802	LBD		1				GLN	Q
803	LBD	1					GLU	E
804	LBD	1					PHE	F
805	LBD						LEU	L
806	LBD		1				CYS	C
807	LBD	2a 1b	1c				MET	M
808	LBD						LYS	K
809	LBD						ALA	A
810	LBD						LEU	L
811	LBD						LEU	L	V
812	LBD	1aP	1b			generates a Pro	LEU	L
813	LBD						PHE	F
814	LBD		1	1			SER	S
815	LBD						ILE	I
816	LBD						ILE	I	Ml
817	LBD	1a	1b				PRO	P
818	LBD						VAL	V
819	LBD	1					ASP	D
820	LBD	1					GLY	G
821	LBD		1	1			LEU	L
822	LBD						LYS	K
823	LBD						ASN	N
824	LBD			2			GLN	Q
825	LBD						LYS	K	Rshn
826	LBD						PHE	F
827	LBD	1					PHE	F
828	LBD						ASP	D
829	LBD						GLU	E
830	LBD	1					LEU	L
831	LBD	7a 3b					ARG	R
832	LBD						MET	M	Tr	Ln
833	LBD						ASN	N	S	Ta
834	LBD	1					TYR	Y
835	LBD						ILE	I
836	LBD						LYS	K		N
837	LBD						GLU	E
838	LBD						LEU	L
839	LBD						ASP	D
840	LBD	2d	2a 9b 1c 13d				ARG	R
841	LBD		1				ILE	I
842	LBD	1a 1b	1a				ILE	I	A
843	LBD		1				ALA	A
844	LBD						CYS	C	H
845	LBD						LYS	K
846	LBD				1		ARG	R
847	LBD						LYS	K	E
848	LBD						ASN	N	_	_
849	LBD						PRO	P	_	_
850	LBD						THR	T
851	LBD						SER	S	T	N
852	LBD						CYS	C	R
853	LBD						SER	S	T
854	LBD		1				ARG	R
855	LBD	16a 4b	12b	1b			ARG	R
856	LBD	3a	2b				PHE	F	L
857	LBD						TYR	Y	F
858	LBD						GLN	Q
859	LBD	1					LEU	L
860	LBD						THR	T
861	LBD						LYS	K	Qe	R
862	LBD						LEU	L
863	LBD	1					LEU	L
864	LBD	2a 2b					ASP	D
865	LBD	2P				generates a Pro	SER	S
866	LBD	8b 1c	5a 3b	1b	2b		VAL	V
867	LBD						GLN	Q
868	LBD						PRO	P	S
869	LBD		2				ILE	I
870	LBD		1a 2b	1b			ALA	A
871	LBD			1			ARG	R
872	LBD				1		GLU	E
873	LBD						LEU	L
874	LBD	1a			2b		HIS	H
875	LBD						GLN	Q
876	LBD						PHE	F
877	LBD				9a 1b		ALA	T
878	LBD						PHE	F	Yh
879	LBD		1a		1b		ASP	D
880	LBD						LEU	L
881	LBD	1					LEU	L
882	LBD						ILE	I
883	LBD						LYS	K
884	LBD						SER	S
885	LBD						HIS	H
886	LBD			2a	1b		MET	M
887	LBD						VAL	V			Lm
888	LBD		1				SER	S		HP
889	LBD	4	2				VAL	V				2AA specific insertion
890	LBD				1		ASP	D			SNc
891	LBD						PHE	F
892	LBD	P1a P4b				Pro is lost	PRO	P
893	LBD						GLU	E
894	LBD						MET	M
895	LBD	2a			1b		MET	M			I
896	LBD						ALA	A	S
897	LBD						GLU	E
898	LBD	1a	4b				ILE	I
899	LBD						ILE	I	V
900	LBD						SER	S
901	LBD						VAL	V
902	LBD		1a		1b		GLN	Q			H
903	LBD		1				VAL	V
904	LBD	P1a P1b P1c				Pro is lost	PRO	P
905	LBD						LYS	K
906	LBD						ILE	I
907	LBD	1					LEU	L
908	LBD						SER	S
909	LBD		1		1b		GLY	G
910	LBD				1		LYS	K
911	LBD		1				VAL	V
912	LBD						LYS	K
913	LBD		P1			Pro is lost	PRO	P
914	LBD						ILE	I
915	LBD						TYR	Y
916	LBD	1					PHE	F
917	LBD	1					HIS	H
918	LBD						THR	T
919	LBD				1		GLN	Q
		Douard et al., Additional file 6
