# Supplementary material for: The fate of the duplicated androgen receptor in fishes: a late neofunctionalization event?
Source: BMC Evol Biol. 2008 Dec 18;8:336. doi: 10.1186/1471-2148-8-336 (PMC2637867; doi:10.1186/1471-2148-8-336)
Supplement: Additional file 7 — Detailed analysis of Table 2. [file 1471-2148-8-336-S7.xls]

## Sheet: AIS
AR			CAIS		PAIS		PAIS+MAIS		MAIS		prost cancer
	DBD	LBD	DBD	LBD	DBD	LBD	DBD	LBD	DBD	LBD	DBD	LBD
	86	257	14	74	17	68	17	75	3	17	7	39
AR-A all	2	14	0	1	0	1	0	1	0	0	0	2
AR-A	1	5	0	0	0	1	0	1	0	0	0	2
AR-B all	22	38	0	3	0	4	0	6	0	4	1	7
AR-B	21	29	0	2	0	4	0	6	0	4	1	7
AR-A=B	2	14	0	1	0	3	0	3	0	0	0	4
AR-A!=B	1	9	0	1	0	0	0	0	0	0	0	0
		CAIS						PAIS
			9/46		3/24		10/34
			(0/5)		(0/5)		(1/5)
				0/0	2/4	1/6
					(0/1)	(0/2)
					0/7
	Prostate cancer				(0/2)
		6/19
					MAIS
		DBD/LBD	in brackets when shared with prostate cancer
		CAIS						PAIS+MAIS
			9/41		5/22		11/38
				0/5	0/6
						1/9
		DBD/LBD			6/19
					prostate cancer
Douard et al., Additional file 7
